# Supplementary material for: Human neuronal networks on micro-electrode arrays are a highly robust tool to study disease-specific genotype-phenotype correlations in vitro
Source: Stem Cell Reports. 2021 Jul 29;16(9):2182–96. doi: 10.1016/j.stemcr.2021.07.001 (PMC8452490; doi:10.1016/j.stemcr.2021.07.001)
Supplement: Table S4. Statistics per figure — Sample size n represents the number of recorded MEA wells between DIV 27 and 35. All data represent means ± SEM. Statistical tests used per figure are reported in the figure legends. [file mmc2.xlsx]

## Sheet: Statistics Fig. 2g+h
Panel	Dunn's multiple comparisons test	n	Mean 1	SEM	n	Mean 2	SEM	Adjusted P Value
2g	Call vs Csuboptimal.	278	3.177	0.084	48	1.632	0.306	<0.0001
	Coptimal vs Csuboptimal.	48	3.673	0.213	48	1.632	0.306	<0.0001
	Call vs Csuboptimal.	278	22.675	1.158	48	302.649	41.648	<0.0001
	Coptimal vs Csuboptimal.	48	18.94	1.693	48	302.649	41.648	<0.0001
	Call vs Csuboptimal.	278	0.34	0.02	48	0.69	0.06	<0.0001
	Coptimal vs Csuboptimal.	48	0.444	0.691	48	0.69	0.06	0.00062
2h	C1 vs Cactive el.	27	2.257	0.232	14	1.876	0.253	ns
	C1 vs Call el.	27	2.257	0.232	14	0.771	0.098	<0.0001
	C1 vs Cactive el.	27	3.022	0.199	14	3.493	0.727	ns
	C1 vs Call el.	27	3.022	0.199	14	0.236	0.192	<0.0001

## Sheet: Statistics Fig. 2i-j
	Parameter	MSE	F-value	p-value	adj. p-value	% var. explained
Astrocyte batch	MFR	2.642	2.408	0.111	0.999	16.71
	PRS	1686	8.635	0.001	0.018	41.85
	BR	3.245	1.735	0.2	0.999	12.63
	BD	272303	10.87	0.0004345	0.005	47.54
	BSR	4244	13.95	9.572e-05	0.001	53.75
	IBI	247853280	0.784	0.468	0.999	6.13
	NBR	8.31	5.778	0.009	0.107	32.5
	NBD	1540338	12.9	0.0001569	0.002	51.81
	NIBI	211979500	4.68	0.019	0.231	28.06
	CVNIBI	0.099	1.684	0.207	0.999	12.31
	RT	12729	2.744	0.084	0.999	18.61
	DT	1622459	16.58	3.007e-05	0.0003608	58.01
MEA batch	MFR	2.263	2.508	0.056	0.678	42.94
	PRS	860.7	5.942	0.001	0.013	64.06
	BR	5.03	4.742	0.004	0.044	58.72
	BD	156768	15.3	1.557e-06	1.869e-05	82.11
	BSR	2518	74.27	1.303e-12	1.563e-11	95.7
	IBI	770611626	4.4573	0.005	0.061	57.21
	NBR	6.186	8.823	8.946e-05	0.001	72.58
	NBD	828293	16.96	6.81e-07	8.179e-06	83.58
	NIBI	172919533	7.303	0.0003089	0.003706	68.67
	CVNIBI	0.106	2.181	0.089	0.999	39.55
	RT	19732	21.45	9.839e-08	1.181e-06	86.55
	DT	730472	12.06	9.642e-06	0.0001157	78.35

## Sheet: Statistics Fig. 3c-j
Parameter	n	Mean Call	SEM	n	Mean MELASall	SEM	p-value (DIVs)
MFR	278	3.477	0.171	115	0.851	0.123	<0.0001
PRS	278	41.29	1.268	115	88.43	1.623	<0.0001
BD	278	0.514	0.015	115	0.238	0.019	<0.0001
NBR	278	3.177	0.084	115	0.29	0.082	<0.0001
Parameter	n	Mean Call	SEM	n	Mean KSall	SEM	p-value (DIVs)
BD	278	0.514	0.015	58	1.363	0.103	<0.0001
NBR	278	3.177	0.084	58	1.538	0.094	<0.0001
NBD	278	1.277	0.038	58	2.995	0.143	<0.0001
DT	278	0.713	0.023	58	1.394	0.123	<0.0001

## Sheet: Statistics Fig. 4
	Parameter	n	Mean 1	SEM	n	Mean 2	SEM	p-value
C2 vs M1	MFR	17	1.761	0.218	24	0.792	0.18	0.00028
	NBR	17	1.465	0.218	24	0.146	0.08	<0.0001
	PRS	17	58.9	3.771	24	92.04	1.658	8e-10
	BD	17	0.458	0.037	24	0.241	0.026	2.2e-05
C4 vs M2	MFR	23	2.026	0.371	23	0.821	0.141	0.00013
	NBR	23	3.465	0.278	23	0.409	0.148	<0.0001
	PRS	23	49.79	4.083	23	86.37	3.464	<0.0001
	BD	23	0.338	0.032	23	0.174	0.013	<0.0001
C5 vs M3	MFR	52	3.466	0.376	68	0.881	0.193	<0.0001
	NBR	52	2.902	0.125	68	0.3	0.126	<0.0001
	PRS	52	45.03	3.165	68	87.86	2.411	<0.0001
	BD	52	0.557	0.036	68	0.259	0.03	<0.0001
C9 vs KS3	BD	12	0.535	0.055	16	1.388	0.154	0.00145
	NBR	12	4.642	0.379	16	1.988	0.188	4e-06
	NBD	12	1.165	0.068	16	2.642	0.185	2.63e-07
	DT	12	0.794	0.067	16	0.453	0.092	0.01164
C10 vs KS4	BD	17	0.444	0.031	12	0.74	0.051	2.51e-07
	MFR	17	2.334	0.166	12	1.103	0.094	2.69e-07
	NBR	17	2.306	0.175	12	0.5	0.048	3.85e-08
	DT	17	0.525	0.039	12	1.223	0.072	3.85e-08

## Sheet: Statistics Fig. S1
Panel	Dunn's multiple comparisons test	n	Mean 1	SEM	n	Mean 2	SEM	Adjusted P-Value
S1f	C1 vs. C8	38	2.278	0.222	30	6.294	0.743	0.0002
	C1 vs. C6	38	2.278	0.222	58	4.966	0.504	0.0014
	C2 vs. C8	17	1.761	0.218	30	6.294	0.743	0.0002
	C2 vs. C6	17	1.761	0.218	58	4.966	0.504	0.0015
	C4 vs. C8	23	2.026	0.371	30	6.294	0.743	<0.0001
	C4 vs. C6	23	2.026	0.371	58	4.966	0.504	0.0002
	C8 vs. Call	30	6.294	0.743	278	3.477	0.171	0.006
	Call vs. C6	278	3.477	0.171	58	4.966	0.504	0.0346
S1g	C1 vs. C6	38	49.45	3.487	58	28.56	2.302	0.0002
	C2 vs. C7	17	58.9	3.771	14	30.35	5.981	0.0131
	C2 vs. C8	17	58.9	3.771	30	32.74	3.047	0.0044
	C2 vs. C9	17	58.9	3.771	12	31.91	3.329	0.0486
	C2 vs. C6	17	58.9	3.771	58	28.56	2.302	<0.0001
	C5 vs. C6	52	45.03	3.165	58	28.56	2.302	0.0031
	C4 vs. C6	23	49.79	4.083	58	28.56	2.302	0.0025
	C10 vs. C6	17	47.36	3.317	58	28.56	2.302	0.0419
	Call vs. C6	278	42.34	1.303	58	28.56	2.302	0.0005
S1h	C1 vs. C8	38	4.377	0.274	30	6.895	0.432	0.0007
	C2 vs. C8	17	2.928	0.344	30	6.895	0.432	<0.0001
	C2 vs. C9	17	2.928	0.344	12	6.304	0.533	0.0002
	C2 vs. Call	17	2.928	0.344	278	4.812	0.133	0.0129
	C5 vs. C8	52	4.863	0.389	30	6.895	0.432	0.0004
	C4 vs. C8	23	3.929	0.299	30	6.895	0.432	<0.0001
	C4 vs. C9	23	3.929	0.299	12	6.304	0.533	0.0208
	C7 vs. C8	14	4.215	0.521	30	6.895	0.432	0.0152
	C8 vs. Call	30	6.895	0.432	278	4.812	0.133	0.0001
	C8 vs. C6	30	6.895	0.432	58	4.565	0.22	0.0011
S1i	C1 vs. C8	38	0.42	0.031	30	0.636	0.051	0.0285
	C3 vs. C4	14	0.627	0.078	23	0.338	0.032	0.0211
	C5 vs. C4	52	0.557	0.036	23	0.338	0.032	0.00336
	C4 vs. C7	23	0.338	0.032	14	0.637	0.087	0.0204
	C4 vs. C8	23	0.338	0.032	30	0.636	0.051	0.000234
	C4 vs. Call	23	0.338	0.032	278	0.514	0.015	0.00978
	C4 vs. C6	23	0.338	0.032	58	0.593	0.037	0.000328
S1j	C1 vs. C9	38	54.83	3.906	12	21.29	5.165	0.045343
	C2 vs. C6	38	54.83	3.906	58	83.59	5.663	0.007459
	C2 vs. C5	17	40.56	2.647	52	64.63	3.876	0.026287
	C2 vs. C4	17	40.56	2.647	23	57.74	3.625	0.000573
	C2 vs. C6	17	40.56	2.647	58	83.59	5.663	2.6e-05
	C5 vs. C9	52	64.63	3.876	12	21.29	5.165	0.000179
	C4 vs. C9	23	57.74	3.625	12	21.29	5.165	0.003922
	C7 vs. C8	14	77.19	5.531	30	49.13	5.441	0.017745
	C7 vs. C9	14	77.19	5.531	12	21.29	5.165	5e-06
	C7 vs. C10	14	77.19	5.531	17	40.95	1.761	0.001187
	C8 vs. C6	30	49.13	5.441	58	83.59	5.663	0.001037
	C9 vs. Call	12	21.29	5.165	278	58.47	1.795	0.000956
	C9 vs. C6	12	21.29	5.165	58	83.59	5.663	<0.000001
	C10 vs. C6	17	40.95	1.761	58	83.59	5.663	7.7e-05
	Call vs. C6	278	58.47	1.795	58	83.59	5.663	0.000557
S1k	C1 vs. C2	38	19.197	1.251	16	71.407	19.425	0.001025
	C1 vs. C7	38	19.197	1.251	14	30.644	2.501	0.010311
	C2 vs. C3	16	61.109	57.32	14	17.177	1.904	0.001741
	C2 vs. C5	16	61.109	57.32	52	21.605	1.467	0.015244
	C2 vs. C4	16	61.109	57.32	23	19.481	1.958	0.002403
	C2 vs. C8	16	61.109	57.32	30	16.761	1.784	3e-06
	C2 vs. C9	16	61.109	57.32	12	13.471	1.901	3e-06
	C2 vs. Call	16	61.109	57.32	278	22.675	1.158	0.00043
	C2 vs. C6	16	61.109	57.32	57	21.137	1.153	0.012846
	C3 vs. C7	14	17.177	1.904	14	30.644	2.501	0.009402
	C4 vs. C7	23	19.481	1.958	14	30.644	2.501	0.016409
	C7 vs. C8	14	30.644	2.501	30	16.761	1.784	6.6e-05
	C7 vs. C9	14	30.644	2.501	12	13.471	1.901	2.9e-05
	C7 vs. Call	14	30.644	2.501	278	22.675	1.158	0.008605
	C8 vs. C10	30	16.761	1.784	17	24.252	1.801	0.026793
	C9 vs. C10	12	13.471	1.901	17	24.252	1.801	0.00596
S1l	C1 vs. C8	38	30.43	2.816	30	16.8	1.816	0.0007
	C1 vs. C6	38	30.43	2.816	58	21.95	2.36	0.031
	C2 vs. C3	15	52.56	7.2	14	19.18	2.636	0.0093
	C2 vs. C5	17	51.29	8.637	52	25.71	2.568	0.0138
	C2 vs. C7	17	51.29	8.637	14	17.65	2.676	0.0016
	C2 vs. C8	17	51.29	8.637	30	16.8	1.816	<0.0001
	C2 vs. Call	17	51.29	8.637	273	27.47	1.196	0.0154
	C2 vs. C6	17	51.29	8.637	58	21.95	2.36	0.0003
	C3 vs. C9	14	19.18	2.636	12	41.85	4.072	0.0203
	C7 vs. C9	14	17.65	2.676	12	41.85	4.072	0.0481
	C8 vs. C9	30	16.8	1.816	12	41.85	4.072	0.0044
	C8 vs. C10	30	16.8	1.816	17	30.74	3.606	<0.0001
	C8 vs. Call	30	16.8	1.816	273	27.47	1.196	0.0363
	C9 vs. C6	12	41.85	4.072	58	21.95	2.36	0.0162
S1m	C1 vs. C2	38	3.363	0.208	17	1.465	0.218	<0.0001
	C2 vs. C3	17	1.465	0.218	14	3.736	0.366	0.0003
	C2 vs. C5	17	1.465	0.218	52	2.902	0.125	0.0014
	C2 vs. C4	17	1.465	0.218	23	3.465	0.278	0.0001
	C2 vs. C8	17	1.465	0.218	30	4.067	0.314	<0.0001
	C2 vs. C9	17	1.465	0.218	12	4.642	0.379	<0.0001
	C2 vs. Call	17	1.465	0.218	273	3.177	0.084	<0.0001
	C2 vs. C6	17	1.465	0.218	57	2.928	0.144	0.004
	C7 vs. C8	14	2.229	0.203	30	4.067	0.314	0.0036
	C7 vs. C9	14	2.229	0.203	12	4.642	0.379	0.0007
	C8 vs. C10	30	4.067	0.314	17	2.306	0.175	0.0029
	C9 vs. C10	12	4.642	0.379	17	2.306	0.175	0.0006
	C9 vs. C6	12	4.642	0.379	57	2.928	0.144	0.0273
S1n	C1 vs. C2	38	1.094	0.079	17	1.887	0.205	0.0124
	C1 vs. C8	38	1.094	0.079	30	1.498	0.076	0.0265
	C2 vs. C4	17	1.887	0.205	23	0.704	0.06	<0.0001
	C5 vs. C4	52	1.379	0.1	23	0.704	0.06	0.0002
	C4 vs. C7	23	0.704	0.06	14	1.925	0.239	<0.0001
	C4 vs. C8	23	0.704	0.06	30	1.498	0.076	<0.0001
	C4 vs. C10	23	0.704	0.06	17	1.375	0.113	0.0011
	C4 vs. Call	23	0.704	0.06	273	1.277	0.038	<0.0001
	C4 vs. C6	23	0.704	0.06	57	1.202	0.062	0.0013
S1o	C1 vs. C5	38	0.364	0.045	52	0.188	0.025	0.0246
	C1 vs. C8	38	0.364	0.045	30	0.154	0.017	0.048
	C2 vs. C5	17	0.549	0.098	52	0.188	0.025	0.0013
	C2 vs. C8	17	0.549	0.098	30	0.154	0.017	0.0023
	C5 vs. C4	52	0.188	0.025	23	0.587	0.111	<0.0001
	C5 vs. Call	52	0.188	0.025	278	0.331	0.019	0.0181
	C5 vs. C6	52	0.188	0.025	55	0.38	0.051	0.0271
	C4 vs. C8	23	0.587	0.111	30	0.154	0.017	0.0002

## Sheet: Statistics Fig. S2b+c
Panel	Dunn's multiple comparisons test	n	Mean 1	SEM	n	Mean 2	SEM	Adjusted P Value
S2b	C1 vs. C8	38	0.098	0.012	30	0.36	0.031	<0.0001
	C1 vs. C10	38	0.098	0.012	17	0.468	0.046	<0.0001
	C2 vs. C3	16	0.197	0.021	14	0.049	3.759	0.0023
	C2 vs. C5	16	0.197	0.021	55	0.105	0.02	0.0319
	C2 vs. C7	16	0.197	0.021	14	0.043	4.118	0.0001
	C3 vs. C8	14	0.049	3.759	30	0.36	0.031	<0.0001
	C3 vs. C10	14	0.049	3.759	17	0.468	0.046	<0.0001
	C5 vs. C8	55	0.105	0.02	30	0.36	0.031	<0.0001
	C5 vs. C10	55	0.105	0.02	17	0.468	0.046	<0.0001
	C4 vs. C8	23	0.088	0.016	30	0.36	0.031	<0.0001
	C4 vs. C10	23	0.088	0.016	17	0.468	0.046	<0.0001
	C7 vs. C8	14	0.043	4.118	30	0.36	0.031	<0.0001
	C7 vs. C9	14	0.043	4.118	12	0.108	8.947	0.0473
	C7 vs. C10	14	0.043	4.118	17	0.468	0.046	<0.0001
	C7 vs. Call	14	0.043	4.118	277	0.151	9.823	0.0079
	C8 vs. Call	30	0.36	0.031	277	0.151	9.823	<0.0001
	C8 vs. C6	30	0.36	0.031	58	0.1	0.012	<0.0001
	C10 vs. Call	17	0.468	0.046	277	0.151	9.823	<0.0001
	C10 vs. C6	17	0.468	0.046	58	0.1	0.012	<0.0001
S2c	C1 vs. C2	38	0.656	0.068	16	0.954	0.146	0.0236
	C1 vs. C5	38	0.656	0.068	55	0.849	0.047	0.0222
	C2 vs. C4	16	0.954	0.146	23	0.413	0.042	<0.0001
	C2 vs. C8	16	0.954	0.146	30	0.642	0.07	0.0407
	C2 vs. C10	16	0.954	0.146	17	0.525	0.039	0.0097
	C3 vs. C4	14	0.856	0.105	23	0.413	0.042	0.0067
	C5 vs. C4	55	0.849	0.047	23	0.413	0.042	<0.0001
	C5 vs. C10	55	0.849	0.047	17	0.525	0.039	0.0161
	C5 vs. Call	55	0.849	0.047	277	0.703	0.023	0.0268
	C4 vs. C9	23	0.413	0.042	12	0.794	0.067	0.0036
	C4 vs. Call	23	0.413	0.042	277	0.703	0.023	0.0016
	C4 vs. C6	23	0.413	0.042	58	0.686	0.045	0.0071

## Sheet: Statistics Fig. S4
	Parameter	n	Mean 1	SEM	n	Mean 2	SEM	p-value
Call vs Melasall	RT	278	0.713	0.023	24	0.94	0.125	7e-06
	DT	278	0.15	0.01	24	0.142	0.025	<0.0001
	C0	278	0.009	0.001	24	0.003	0.0007	<0.0001
	Cpeak	278	0.016	0.001	24	0.009	0.0007	<0.0001
	# link	278	4.602	0.202	24	3.447	0.4245	0.0594
	Link weight	278	0.144	0.016	24	0.021	0.005	0.0047
Call vs KS1	BR	278	4.812	0.133	15	2.673	0.174	7e-06
	NIBI	278	3.177	0.084	15	35.061	2.194	1e-06
Call vs KS2	BR	278	4.812	0.133	15	3.908	0.569	0.043117
	NIBI	278	3.177	0.084	15	30.36	1.441	5.9e-05
C9 vs KS3	BR	12	6.304	0.533	16	3.195	0.58	0.00145
	NIBI	12	4.642	0.379	16	1.988	0.188	4e-06
C10 vs KS4	BR	17	4.946	0.4813	12	1.603	0.176	2.51e-07
	NIBI	17	2.334	0.166	12	1.103	0.094	2.69e-07
Call vs KS1	BD	278	0.514	0.015	15	2.046	0.249	<0.0001
	NBR	278	3.177	0.084	15	1.6	0.097	<0.0001
	NBD	278	1.277	0.383	15	4.002	0.307	2e-10
	DT	278	0.703	0.023	15	2.261	0.251	2.4e-09
Call vs KS2	BD	278	0.514	0.015	15	1.151	0.127	<0.0001
	NBR	278	3.177	0.084	15	1.988	0.188	2.7e-05
	NBD	278	1.277	0.383	15	3.261	0.153	1.7e-09
	DT	278	0.703	0.023	15	1.669	0.181	4.9e-06
Call vs KSall	C0	278	0.009	0.001	58	0.005	0.0007	0.0046
	Cpeak	278	0.016	0.001	58	0.012	0.0007	0.0033
	# link	278	4.602	0.202	58	5.242	0.405	0.1033
	Link weight	278	0.144	0.016	58	0.013	0.005	0.0077

## Sheet: PCA supporting data
Figure panel	Parameter	PC1	PC2
S1q Plate 1	MFR	0.15	0.07
	PRS	0.16	0.05
	BR	0.15	0.15
	BD	0.15	0.11
	BSR	0.12	0.27
	IBI	0.12	0.23
	NBR	0.13	0.12
S1q Plate 2	MFR	0.15	0.1
	PRS	0.16	0.03
	BR	0.14	0.2
	BD	0.14	0.19
	BSR	0.15	0.16
	IBI	0.13	0.18
	NBR	0.14	0.14
2a-d+h	MFR	0.16	0.01
	PRS	0.14	0.03
	BR	0.08	0.02
	BD	0.14	0.07
	BSR	0.06	0.06
	IBI	0.08	0.1
	NBR	0.05	0.14
	NBD	0.08	0.16
	NIBI	0.07	0.15
	CVNIBI	0.07	0.04
	RT	0.01	0.08
	DT	0.05	0.14
2i+j	MFR	0.08	0.11
	PRS	0	0.14
	BR	0.13	0.04
	BD	0.1	0.12
	BSR	0.09	0.09
	IBI	0.06	0.06
	NBR	0.1	0.1
	NBD	0.11	0.08
	NIBI	0.11	0.08
	CVNIBI	0.06	0.01
	RT	0.04	0.11
	DT	0.11	0.06
3l	MFR	0.18	0.03
	PRS	0.19	0.08
	BR	0.08	0.36
	BD	0.16	0.11
	BSR	0.13	0.15
	IBI	0.11	0.21
	NBR	0.15	0.06
3m	MFR	0.08	0.15
	PRS	0.11	0.12
	BR	0.05	0.13
	BD	0.16	0.01
	BSR	0.09	0.07
	IBI	0.01	0.12
	NBR	0.1	0.14
	NBD	0.16	0.03
	NIBI	0.06	0.15
	CVNIBI	0.05	0.07
	RT	0	0.01
	DT	0.14	0.01
4g Set 1	MFR	0.19	0.12
	PRS	0.2	0.09
	BR	0.05	0.32
	BD	0.18	0.15
	BSR	0.13	0.07
	IBI	0.08	0.24
	NBR	0.17	0.03
4g Set 2	MFR	0.16	0.04
	PRS	0.18	0.06
	BR	0.07	0.34
	BD	0.17	0.11
	BSR	0.17	0.14
	IBI	0.11	0.26
	NBR	0.14	0.05
4g Set 3	MFR	0.17	0.03
	PRS	0.19	0.07
	BR	0.04	0.41
	BD	0.16	0.08
	BSR	0.17	0.09
	IBI	0.11	0.26
	NBR	0.15	0.05
4n Set 1	MFR	0.11	0.05
	PRS	0.04	0.11
	BR	0.12	0.01
	BD	0.12	0
	BSR	0.03	0.18
	IBI	0.01	0.19
	NBR	0.11	0.06
	NBD	0.11	0.07
	NIBI	0.12	0.03
	CVNIBI	0.05	0.1
	RT	0.07	0.12
	DT	0.1	0.07
4n Set 2	MFR	0.1	0.01
	PRS	0.04	0.22
	BR	0.1	0
	BD	0.08	0.12
	BSR	0.08	0.03
	IBI	0.05	0.21
	NBR	0.11	0.06
	NBD	0.09	0.07
	NIBI	0.11	0.01
	CVNIBI	0.08	0.01
	RT	0.08	0.14
	DT	0.1	0.11
